# Supplementary material for: Flight performance of actively foraging honey bees is reduced by a common pathogen
Source: Environ Microbiol Rep. 2016 Jul 7;8(5):728–37. doi: 10.1111/1758-2229.12434 (PMC5091639; doi:10.1111/1758-2229.12434)
Supplement: Supplementary file 1 — Table S1. Bee disease, flight and wing data. [file EMI4-8-728-s001.xlsx]

## Sheet: data for review
Supporting Information Table S1. Bee disease, flight and wing data.
bee	date	mill	distance (m)	duration (s)	Nosema spores midgut-1	Absolute VDV per head	Absolute DWV per head	wing length
04'07'15	2012-07-04	2	842.6	790	0	0.0192331	0
05'07'22	2012-07-05	1	4169.9	2800	0	2693.23	0
05'07'24	2012-07-05	1	94.2	325	8.92857	0.441315	0
06'07'30	2012-07-06	1	1037	690	0	0	0
09'07'35	2012-07-09	1	935.1	1015	8.92857	131595	0	0.223889
10'07'43	2012-07-10	1	560.5	795	0	0	0	0.227222
31'07'52	2012-07-31	2	1897.9	1395	0	2.70152e+09	0	0.236944
31'07'53	2012-07-31	1	24.3	130	0	1.15484	0	0.239
10'08'69	2012-08-10	2	21.5	115	308.036	0	0	0.2375
13'08'71	2012-08-13	2	2289.3	2365	0	3.40091e+09	0
13'08'72	2012-08-13	1	6094.4	3375	6026.79	0	0
13'08'73	2012-08-13	2	17.9	75	0	1.25693e+10	0	0.240722
14'08'75	2012-08-14	1	19.7	100	0	129438	0
14'08'76	2012-08-14	1	1358.9	1190	0	0	0
15'08'77	2012-08-15	1	2585.4	1865	0	0	0
15'08'79	2012-08-15	1	2029.5	1770	15535.7	8.78654e+07	3.79773e+07
15'08'80	2012-08-15	2	2191.7	2135	0	54529.9	0
16'08'81	2012-08-16	1	35.8	120	0	38362.3	0
16'08'87	2012-08-16	1	44	90	428.571	1.42097e+06	1.23572e+11
17'08'89	2012-08-17	1	491.1	610	0	4.77243e+10	0	0.236833
17'08'90	2012-08-17	2	11.63	100	0	2.22063e+10	0
17'08'91	2012-08-17	3	249.2	745	0	1.31312e+11	45971.3	0.2305
17'08'92	2012-08-17	4	46.8	245	0	123740	2.55546e+07	0.230167
17'08'94	2012-08-17	2	468.2	1080	3607.14	8.64467e+09	4.07042e+10	0.228278
23'08'98	2012-08-23	1	934.8	515	0	96832.9	0	0.246111
29'08'108	2012-08-29	1	5025.5	3780	0	20883.1	0
29'08'110	2012-08-29	3	53.8	115	0	0	0
29'08'111	2012-08-29	4	32.6	215	0	4.36981	81.629	0.231444
29'08'112	2012-08-29	4	2973	4145	0	12996.8	1.33614e+11	0.230944
04'09'113	2012-09-04	1	38.31	225	0	103669	44346.9
04'09'116	2012-09-04	1	2892.06	1795	0	628174	0
04'09'117	2012-09-04	2	37.54	165	0	16103.2	0
13'09'118	2012-09-13	1	1704.86	1825	0	7.2644e+09	1.14996e+09	0.229444
13'09'121	2012-09-13	1	14.44	50	0	15938.4	0	0.226222
14'09'125	2012-09-14	3	2490.84	1685	0	3.20049e+10	0
14'09'127	2012-09-14	1	9.39	55	0	3805.44	15.7762
14'09'128	2012-09-14	2	70.76	155	0	16686	0
19'09'137	2012-09-19	1	6681.98	3980	0	0	0	0.229889
19'09'140	2012-09-19	4	15.78	80	0	1.01446e+09	4.10119e+08
19'09'141	2012-09-19	1	27.59	80	0	5.06835	344516	0.228556
20'09'144	2012-09-20	2	33.04	145	0	7.96264e+09	302523	0.226889
20'09'146	2012-09-20	1	6764.12	4225	0	9.533e+09	0	0.237278
05'08'134	2013-08-05	1	2815.1	1950	0	0	0
05'08'141	2013-08-05	4	1190.9	1060	30133.9	0	0
05'08'143	2013-08-05	5	149.9	935	0	24904.9	0
06'08'149	2013-08-06	2	41.8	145	4.46429	0	0
06'08'151	2013-08-06	2	245.9	1135	0	0	0
06'08'156	2013-08-06	3	2180.7	1450	0	0	0
06'08'157	2013-08-06	4	25.2	120	0	1.18933e+10	0
07'08'170	2013-08-07	2	537	810	0	15114.3	28966.1
07'08'175	2013-08-07	4	0.2	5	0	2.0189e+06	3.3349e+06
08'08'190	2013-08-08	2	121.9	415	0	1.08058e+10	5.08803e+10
08'08'199	2013-08-08	4	224.1	395	0	0.710071	0
08'08'200	2013-08-08	5	1745.1	1180	0	0	0
12'08'208	2013-08-12	2	32.1	200	0	2.03792	0
12'08'210	2013-08-12	2	1900.8	1720	0	5.6523e+10	7.19965e+10
12'08'212	2013-08-12	3	2073.3	1350	0	0	0
12'08'216	2013-08-12	4	5.8	20	57455.4	0.225954	0
13'08'232	2013-08-13	2	3523	3705	0	0	0
13'08'236	2013-08-13	3	25.5	175	0	0.0230726	0
13'08'242	2013-08-13	4	10.9	75	4.46429	1.16267	0
13'08'245	2013-08-13	5	5473.1	3615	0	0	0
13'08'246	2013-08-13	5	25.8	95	0	0	0
13'08'247	2013-08-13	5	571.8	1080	0	29171.1	57282
14'08'260	2013-08-14	3	74.2	250	0	0	0
14'08'261	2013-08-14	3	600.3	925	39955.4	0	0
14'08'263	2013-08-14	4	13.6	75	13.3929	0	0
14'08'265	2013-08-14	4	1804.5	1750	0	46123.4	90394.2
15'08'270	2013-08-15	1	37.3	170	0	1.12487e+07	0
15'08'271	2013-08-15	1	114.6	280	0	2.1539	0
15'08'272	2013-08-15	1	38.7	90	0	0	0
15'08'273	2013-08-15	1	5308.9	4540	58.0357	3.44404e+10	4.46341e+10
15'08'274	2013-08-15	2	82.9	475	0	0.37929	0
15'08'275	2013-08-15	2	1857.8	3145	0	0	0
15'08'276	2013-08-15	3	542.9	1500	0	0	0
15'08'278	2013-08-15	3	2146.7	1175	0	0	0
15'08'283	2013-08-15	5	74.7	220	0	2068.56	0
15'08'285	2013-08-15	5	1582.4	1355	0	0	0
19'08'290	2013-08-19	2	5728.2	3750	0	78574.5	149714
19'08'291	2013-08-19	2	47.9	175	51071.4	0.159176	0
19'08'301	2013-08-19	5	1258.3	1325	0	62175.8	119059
20'08'318	2013-08-20	5	39.8	275	0	0	0
28'08'326	2013-08-28	2	131.3	490	0	0	0
28'08'329	2013-08-28	3	19.5	60	0	0.271592	0
28'08'330	2013-08-28	3	1515.5	1355	0	0	0
28'08'331	2013-08-28	4	926.5	895	0	0	0
28'08'333	2013-08-28	4	23.1	115	0	0.154904	2.41116e+07
28'08'334	2013-08-28	5	12.2	120	0	0.772413	0
28'08'335	2013-08-28	5	2114.7	1260	0	0	0
29'08'337	2013-08-29	2	79.3	250	0	3074.8	0
29'08'339	2013-08-29	2	1738	1260	0	0	0
29'08'346	2013-08-29	4	8.8	45	0	4.62901e+06	0
30'08'358	2013-08-30	3	24.6	90	102.679	0	0
30'08'359	2013-08-30	3	1476	1295	0	0	0
30'08'361	2013-08-30	4	26	95	3151.79	4.54704e+06	0
03'09'369	2013-09-03	2	1452.6	1400	0	0	0
03'09'370	2013-09-03	3	40.9	90	0	865.01	0
03'09'372	2013-09-03	3	50.9	150	8723.21	0.306676	0
03'09'373	2013-09-03	4	45.7	100	0	0	0
03'09'376	2013-09-03	5	2206.1	3375	0	0	0
04'09'380	2013-09-04	3	39.5	115	19553.6	0	3.26596e+06
04'09'381	2013-09-04	3	3354.8	3320	0	5.01616e+07	7.84943e+07
05'09'390	2013-09-05	2	77.3	265	9776.79	0	0
05'09'396	2013-09-05	4	206.6	685	0	0	0
05'09'398	2013-09-05	5	48.1	130	0	109.486	0
06'09'402	2013-09-06	2	39.6	95	22321.4	3.89002e+06	0
06'09'403	2013-09-06	2	47.4	105	0	0.0359234	0
06'09'404	2013-09-06	2	1890.8	1360	43125	7.24706e+06	1.19828e+07
06'09'405	2013-09-06	2	82.6	295	38352.3	110214	0
06'09'406	2013-09-06	2	1348	1110	0	1.14684e+11	1.425e+11
06'09'407	2013-09-06	3	1515	1305	75211	0	0
06'09'408	2013-09-06	3	1674.5	1175	4.46429	0	0
06'09'409	2013-09-06	3	1727.2	1245	21160.7	9.31273e+09	1.24728e+10
06'09'410	2013-09-06	4	1112.4	1135	0	1.34336e+09	1.91475e+09
06'09'411	2013-09-06	4	1324.9	1435	28303.6	7.69479e+11	9.0716e+11
06'09'412	2013-09-06	4	22.9	110	0	0	2.35105e+06
06'09'413	2013-09-06	5	1194.4	915	0	8.56917e+10	1.08096e+11
06'09'414	2013-09-06	5	80.2	290	34553.6	28901.4	0
06'09'415	2013-09-06	5	207	345	763.393	1.14848	11.1442
06'09'417	2013-09-06	5	92	435	0	0	0
09'09'420	2013-09-09	2	89.4	265	0	2.76544	0
09'09'422	2013-09-09	3	845.9	1070	0	0	0
12'09'449	2013-09-12	2	121	380	0	0.0349207	0
12'09'450	2013-09-12	2	54.8	165	4.46429	2.87633e+06	0
12'09'459	2013-09-12	5	16.4	75	0	0.133382	315189
16'09'467	2013-09-16	2	23.8	85	0	0.150075	0
16'09'471	2013-09-16	3	48.9	120	0	0	0
24'09'489	2013-09-24	3	30.6	80	0	0.235389	340135
